# Supplementary material for: Predicting and optimizing control parameters of stir casting of Al alloy/MWCNT/RHA composite using artificial neural network and Taguchi-Grey relational analysis for multi-objective outcomes
Source: PLoS One. 2026 Mar 12;21(3):e0343970. doi: 10.1371/journal.pone.0343970 (PMC12981493; doi:10.1371/journal.pone.0343970)
Supplement: S1 File — Table A.1. Normalized value for response parameters. Table A.2. Grey Relational Coefficients and Grades. (ZIP) [file pone.0343970.s001.zip]

Archive with 3 entries (2 files):
- Supporting Information/
- Supporting Information/Table A.1. Supporting information.docx
- Supporting Information/Table A.2. Supporting information.docx
